# Supplementary material for: Whole-Genome Sequence Analysis Reveals the Origin of the Chakouyi Horse
Source: Genes (Basel). 2022 Dec 19;13(12):2411. doi: 10.3390/genes13122411 (PMC9778315; doi:10.3390/genes13122411)
Supplement: Supplementary file 1 [file genes-13-02411-s001.zip]

Archive with 12 entries (11 files):
- genes-2037671-supplementary-proof(2022-12-18)/
- __MACOSX/._genes-2037671-supplementary-proof(2022-12-18)
- genes-2037671-supplementary-proof(2022-12-18)/Figure S3.docx
- __MACOSX/genes-2037671-supplementary-proof(2022-12-18)/._Figure S3.docx
- genes-2037671-supplementary-proof(2022-12-18)/Figure S2.docx
- __MACOSX/genes-2037671-supplementary-proof(2022-12-18)/._Figure S2.docx
- genes-2037671-supplementary-proof(2022-12-18)/Table S2.docx
- __MACOSX/genes-2037671-supplementary-proof(2022-12-18)/._Table S2.docx
- genes-2037671-supplementary-proof(2022-12-18)/Table S1.docx
- __MACOSX/genes-2037671-supplementary-proof(2022-12-18)/._Table S1.docx
- genes-2037671-supplementary-proof(2022-12-18)/Figure S1.docx
- __MACOSX/genes-2037671-supplementary-proof(2022-12-18)/._Figure S1.docx
